# Supplementary material for: Divergent Small Tim Homologues Are Associated with TbTim17 and Critical for the Biogenesis of TbTim17 Protein Complexes in Trypanosoma brucei
Source: mSphere. 2018 Jun 20;3(3):e00204-18. doi: 10.1128/mSphere.00204-18 (PMC6010621; doi:10.1128/mSphere.00204-18)
Supplement: TABLE S3 [file sph003182572st3.xlsx]

## Sheet: msphere00204-18_Supp_3_seq14 (1
M Chaudhuri 11-15-2017 SDS-gel SG Tbrucei\
S1 - control
S2 - Tim10-myc
Protein Group	Protein ID	Accession	-10lgP	Coverage (%)	Coverage (%) Sample 3	Area Sample 1	Area Sample 3	#Peptides	#Unique	#Spec Sample 1	#Spec Sample 3	PTM	Avg. Mass	Description_Human	org	Description	Location	length
6	1	psu|Tb927.8.1740	310.29	60	33		88300000	56	50	0	98	Carbamidomethylation; Oxidation (M)	62144	TbTim62	organism=Trypanosoma_brucei_TREU927	hypothetical protein conserved	location=Tb927_08_v4:574026-575789(-)	length=587
3	14	psu|Tb10.70.0430	286.09	61	34	39700000	12600000	63	55	139	37	Carbamidomethylation; Oxidation (M)	59503		organism=Trypanosoma_brucei_TREU927	chaperonin Hsp60 mitochondrial precursor	location=Tb927_10_v4:1614146-1615834(-)	length=562
4	5	psu|Tb09.211.3550	270.86	68	53	1470000	76000000	49	42	19	108	Carbamidomethylation; Oxidation (M)	56366		organism=Trypanosoma_brucei_TREU927	glycerol kinase glycosomal	location=Tb927_09_v4:1920795-1922333(+)	length=512
9	10	psu|Tb927.6.3740	270.18	48	34	447000	21700000	44	39	6	45	Carbamidomethylation; Oxidation (M)	71475		organism=Trypanosoma_brucei_TREU927	heat shock 70 kDa protein mitochondrial precursor putative	location=Tb927_06_v4:1112893-1114866(-)	length=657
8	15	psu|Tb927.8.8170	255.8	46	26		7790000	54	32	1	46	Carbamidomethylation; Oxidation (M)	100404		organism=Trypanosoma_brucei_TREU927	hypothetical protein conserved	location=Tb927_08_v4:2416165-2418882(+)	length=905
17	17	psu|Tb927.8.1420	250.96	46	29		26300000	31	31	0	43	Carbamidomethylation; Oxidation (M)	55982	ACAD	organism=Trypanosoma_brucei_TREU927	acyl-CoA dehydrogenase mitochondrial precursor putative	location=Tb927_08_v4:466770-468329(+)	length=519
15	16	psu|Tb927.6.2230	248.91	38	23	50000	18900000	33	32	2	36	Carbamidomethylation; Oxidation (M)	86641		organism=Trypanosoma_brucei_TREU927	hypothetical protein conserved	location=Tb927_06_v4:704594-706921(+)	length=775
7	35	psu|Tb10.406.0050	245.64	44	42	110000	68900000	32	30	3	45	Carbamidomethylation	32404		organism=Trypanosoma_brucei_TREU927	RNA-binding protein putative; HNRNPA	location=Tb927_10_v4:2586434-2587396(-)	length=320
20	41	psu|Tb927.2.3800	238.58	32	18		7250000	24	22	0	18	Carbamidomethylation; Oxidation (M)	55460		organism=Trypanosoma_brucei_TREU927	hypothetical protein conserved	location=Tb927_02_v4:677639-679117(-)	length=492
11	18	psu|Tb927.4.4160	233.26	30	20	54300	8950000	44	26	2	51	Carbamidomethylation; Oxidation (M)	102779		organism=Trypanosoma_brucei_TREU927	hypothetical protein conserved	location=Tb927_04_v4:1101254-1104001(-)	length=915
10	23	psu|Tb927.8.8180	230.71	37	34		21800000	44	37	0	54	Carbamidomethylation; Oxidation (M)	103448		organism=Trypanosoma_brucei_TREU927	hypothetical protein conserved	location=Tb927_08_v4:2419530-2422334(+)	length=934
14	26	psu|Tb10.70.1370	228.06	45	30	1690000	15400000	28	28	15	34	Carbamidomethylation; Oxidation (M)	41071		organism=Trypanosoma_brucei_TREU927	fructose-bisphosphate aldolase glycosomal	location=Tb927_10_v4:1403364-1404482(+)	length=372
13	22	psu|Tb09.211.2530	221.05	60	35		75000000	39	36	0	63	Carbamidomethylation; Oxidation (M)	41552	TbTim42	organism=Trypanosoma_brucei_TREU927	hypothetical protein conserved	location=Tb927_09_v4:1724061-1725131(+)	length=356
23	25	psu|Tb927.2.4210	205.09	40	27	196000	10300000	15	14	2	24	Carbamidomethylation; Oxidation (M)	58565		organism=Trypanosoma_brucei_TREU927	glycosomal phosphoenolpyruvate carboxykinase	location=Tb927_02_v4:741129-742706(-)	length=525
28	37	psu|Tb927.5.3010	202.9	29	15		5850000	15	15	0	18	Oxidation (M)	57749		organism=Trypanosoma_brucei_TREU927	hypothetical protein conserved	location=Tb927_05_v4:944050-945600(+)	length=516
21	33	psu|Tb927.6.4280	196.65	40	25	642000	3640000	15	14	3	15	Oxidation (M)	39048		organism=Trypanosoma_brucei_TREU927	glyceraldehyde 3-phosphate dehydrogenase glycosomal	location=Tb927_06_v4:1218552-1219631(-)	length=359
18	27	psu|Tb927.7.2570	192.86	39	37		18100000	23	22	3	36		52546		organism=Trypanosoma_brucei_TREU927	hypothetical protein conserved	location=Tb927_07_v4:659885-661306(-)	length=473
19	69	psu|Tb11.55.0009	192.15	50	38	48900	11200000	23	22	1	24	Oxidation (M)	23253		organism=Trypanosoma_brucei_TREU927	mitochondrial RNA binding protein 1; gBP21 MRP1	location=Tb927_11_01_v4:500615-501235(-)	length=206
43	31	psu|Tb11.01.1740	187.97	17	7	230000	3880000	13	13	3	10		112952		organism=Trypanosoma_brucei_TREU927	2-oxoglutarate dehydrogenase E1 component putative	location=Tb927_11_01_v4:2632110-2635127(+)	length=1005
46	42	psu|Tb10.v4.0045	187.01	47	22	1130000	1280000	13	12	12	7	Oxidation (M)	32215		organism=Trypanosoma_brucei_TREU927	prohibitin putative	location=TP3F6-6f06:37089-37976(-)	length=295
29	68	psu|Tb11.01.4860	185.73	39	27		9790000	11	10	0	14	Oxidation (M)	25106		organism=Trypanosoma_brucei_TREU927	mitochondrial RNA binding protein 2	location=Tb927_11_01_v4:3502605-3503279(-)	length=224
42	28	psu|Tb927.4.1500	185.6	10	4		1710000	15	12	0	13		241822		organism=Trypanosoma_brucei_TREU927	hypothetical protein conserved	location=Tb927_04_v4:381487-387990(-)	length=2167
59	40	psu|Tb927.5.1060	185.39	26	13	49100	2590000	11	11	1	10	Oxidation (M)	54123		organism=Trypanosoma_brucei_TREU927	mitochondrial processing peptidase beta subunit putative	location=Tb927_05_v4:343349-344818(+)	length=489
33	48	psu|Tb10.61.1820	184.89	35	29		12900000	12	10	0	21	Oxidation (M)	34075		organism=Trypanosoma_brucei_TREU927	mitochondrial carrier protein putative; ADP/ATP translocase 1 putative	location=Tb927_10_v4:3542275-3543198(-)	length=307
48	30	psu|Tb09.160.4310	183.29	19	8	177000	3080000	14	13	2	11	Carbamidomethylation	112113		organism=Trypanosoma_brucei_TREU927	glutamate dehydrogenase	location=Tb927_09_v4:944348-947326(+)	length=992
39	51	psu|Tb11.02.1480	181.33	27	12	187000	4250000	12	10	5	11		57037		organism=Trypanosoma_brucei_TREU927	mitochondrial processing peptidase alpha subunit putative; metallo-peptidase Clan ME Family M16	location=Tb927_11_01_v4:1144335-1145891(+)	length=518
60	39	psu|Tb11.47.0004	180	15	3		315000	9	9	0	3		113386		organism=Trypanosoma_brucei_TREU927	transketolase:dehydrogenase-likeprotein	location=Tb927_11_01_v4:419190-422216(+)	length=1008
32	29	psu|Tb11.02.4150	177.4	24	15	82200	4050000	19	15	1	21	Oxidation (M)	100452		organism=Trypanosoma_brucei_TREU927	pyruvate phosphate dikinase	location=Tb927_11_01_v4:1744087-1746828(-)	length=913
26	45	psu|Tb11.01.3550	176.99	32	25	217000	4980000	14	13	5	17		41143		organism=Trypanosoma_brucei_TREU927	2-oxoglutarate dehydrogenase E2 component putative	location=Tb927_11_01_v4:3068857-3070008(+)	length=383
64	70	psu|Tb927.8.6110	169.57	19	4	2200000	708000	8	8	10	1		54670		organism=Trypanosoma_brucei_TREU927	hypothetical protein conserved	location=Tb927_08_v4:1785314-1786813(+)	length=499
34	46	psu|Tb927.8.1990	169.27	43	32		7140000	16	14	0	16	Oxidation (M)	25632		organism=Trypanosoma_brucei_TREU927	tryparedoxin peroxidase	location=Tb927_08_v4:634173-634853(+)	length=226
36	59	psu|Tb927.8.4810	168.45	43	14	694000	1220000	19	18	12	6	Oxidation (M)	31430		organism=Trypanosoma_brucei_TREU927	prohibitin	location=Tb927_08_v4:1420939-1421772(-)	length=277
57	78	psu|Tb927.3.1590	166.14	15	10		1740000	8	7	0	9	Carbamidomethylation	72678		organism=Trypanosoma_brucei_TREU927	hypothetical protein conserved	location=Tb927_03_v4:415240-417246(-)	length=668
22	38	psu|Tb10.61.0980	165.93	54	33		6750000	19	18	0	22	Oxidation (M)	33710		organism=Trypanosoma_brucei_TREU927	glycosomal malate dehydrogenase	location=Tb927_10_v4:3714549-3715520(+)	length=323
30	56	psu|Tb11.01.7290	165.69	44	16		3220000	14	12	0	16	Carbamidomethylation; Oxidation (M)	44396		organism=Trypanosoma_brucei_TREU927	NUDIX hydrolase conserved	location=Tb927_11_01_v4:4088375-4089562(-)	length=395
53	61	psu|Tb927.3.1380	165.39	22	22	146000	6980000	8	8	3	13	Carbamidomethylation	55776		organism=Trypanosoma_brucei_TREU927	ATP synthase beta chain mitochondrial precursor	location=Tb927_03_v4:344483-346042(+)	length=519
35	81	psu|Tb10.26.0790	163.18	30	29		11800000	8	8	0	17	Oxidation (M)	46041		organism=Trypanosoma_brucei_TREU927	procyclic form surface glycoprotein	location=Tb927_10_v4:2675378-2676655(-)	length=425
52	79	psu|Tb927.7.2200	156.7	81	63		15000000	9	9	0	16	Carbamidomethylation; Oxidation (M)	8807	TbTim9	organism=Trypanosoma_brucei_TREU927	hypothetical protein conserved	location=Tb927_07_v4:569781-570017(-)	length=78
63	117	psu|Tb927.3.1840	155.93	26	11	229000	1000000	9	9	1	6	Oxidation (M)	33355		organism=Trypanosoma_brucei_TREU927	3-oxo-5-alpha-steroid 4-dehydrogenase putative	location=Tb927_03_v4:478182-479078(-)	length=298
47	57	psu|Tb927.1.1730	155.49	17	13		1610000	9	8	0	12	Oxidation (M)	75066		organism=Trypanosoma_brucei_TREU927	hypothetical protein conserved	location=Tb927_01_v4:438709-440790(+)	length=693
55	71	psu|Tb927.1.2380	153.12	22	10	308000	3350000	7	6	3	8		49787		organism=Trypanosoma_brucei_TREU927	alpha tubulin	location=Tb927_01_v4:579726-581081(+)	length=451
24	63	psu|Tb10.26.0390	152.41	71	56		30600000	23	21	0	33	Carbamidomethylation; Oxidation (M)	13421	TbTim13	organism=Trypanosoma_brucei_TREU927	hypothetical protein conserved	location=Tb927_10_v4:2741140-2741493(+)	length=117
54	82	psu|Tb10.6k15.0150	151.13	18	14		3910000	8	8	0	9	Oxidation (M)	61047		organism=Trypanosoma_brucei_TREU927	hypothetical protein conserved	location=Tb927_10_v4:2456428-2458065(+)	length=545
81	126	psu|Tb10.70.1110	149.87	16	9		1330000	9	9	0	6	Oxidation (M)	59942		organism=Trypanosoma_brucei_TREU927	hypothetical protein conserved	location=Tb927_10_v4:1445888-1447528(-)	length=546
83	66	psu|Tb10.389.0690	149.41	32	22		3080000	8	8	0	13	Carbamidomethylation	33132		organism=Trypanosoma_brucei_TREU927	mitochondrial carrier protein putative; mitochondrial 2-oxoglutarate/malate carrier protein putative	location=Tb927_10_v4:3048750-3049664(-)	length=304
44	90	psu|Tb927.3.1600	149.38	65	48		31800000	12	10	1	28	Carbamidomethylation; Oxidation (M)	11873	TbTim10	organism=Trypanosoma_brucei_TREU927	hypothetical protein conserved	location=Tb927_03_v4:417775-418083(-)	length=102
71	52	psu|Tb11.01.8470	148.96	26	12		1300000	9	9	0	5		50433		organism=Trypanosoma_brucei_TREU927	dihydrolipoyl dehydrogenase	location=Tb927_11_01_v4:4393356-4394789(-)	length=477
84	136	psu|Tb11.02.5390	148.34	7	3		1270000	8	7	2	4		120708		organism=Trypanosoma_brucei_TREU927	hypothetical protein conserved	location=Tb927_11_01_v4:2078569-2081832(+)	length=1087
56	44	psu|Tb927.5.2080	148.04	32	27		6390000	13	13	0	17	Carbamidomethylation; Oxidation (M)	52239		organism=Trypanosoma_brucei_TREU927	inosine-5'-monophosphate dehydrogenase putative	location=Tb927_05_v4:656344-657819(-)	length=491
82	80	psu|Tb11.03.0090	146.09	25	8		1120000	6	6	0	6		35288		organism=Trypanosoma_brucei_TREU927	ribokinase putative	location=Tb927_11_01_v4:260688-261689(+)	length=333
186	150	psu|Tb11.55.0017	144.4	24	7			6	4	0	2		21599		organism=Trypanosoma_brucei_TREU927	hypotheticalprotein unknownfunction	location=Tb927_11_01_v4:481706-482284(-)	length=192
67	75	psu|Tb927.2.3030	143.75	15	6	52800	2840000	8	7	3	7		90665		organism=Trypanosoma_brucei_TREU927	ATP-dependent Clp protease subunit heat shock protein 78 (HSP78) putative	location=Tb927_02_v4:575019-577457(+)	length=812
75	91	psu|Tb927.5.520	143.68	19	15	95000	1530000	8	7	3	6		55980		organism=Trypanosoma_brucei_TREU927	stomatin-like protein putative	location=Tb927_05_v4:164933-166528(-)	length=531
49	93	psu|Tb927.2.6070	142.66	16	13	149000	9030000	9	7	2	15	Carbamidomethylation	43041		organism=Trypanosoma_brucei_TREU927	hypothetical protein conserved	location=Tb927_02_v4:1096063-1097217(+)	length=384
99	112	psu|Tb11.02.0290	140.25	16	8		2130000	7	6	0	4		53097		organism=Trypanosoma_brucei_TREU927	succinyl-coA:3-ketoacid-coenzyme A transferase mitochondrial precursor putative	location=Tb927_11_01_v4:770711-772192(-)	length=493
72	124	psu|Tb927.2.2510	140.18	16	5		533000	7	7	0	2		29190		organism=Trypanosoma_brucei_TREU927	hypothetical protein conserved	location=Tb927_02_v4:494285-495097(-)	length=270
62	83	psu|Tb927.4.3430	140.05	53	45		8020000	9	6	0	13	Carbamidomethylation; Oxidation (M)	12369	TbTim12	organism=Trypanosoma_brucei_TREU927	hypothetical protein conserved	location=Tb927_04_v4:894904-895233(-)	length=109
133	85	psu|Tb10.389.0070	139.27	16	7		565000	8	8	0	4		51849		organism=Trypanosoma_brucei_TREU927	elongation factor TU putative	location=Tb927_10_v4:3191704-3193116(-)	length=470
50	77	psu|Tb927.3.1790	138.75	27	14	707000	1250000	8	8	7	7	Oxidation (M)	37566		organism=Trypanosoma_brucei_TREU927	pyruvate dehydrogenase E1 beta subunit putative	location=Tb927_03_v4:464118-465164(-)	length=348
61	86	psu|Tb927.1.2390	134.84	19	12	274000	6190000	7	7	6	13	Oxidation (M)	49704		organism=Trypanosoma_brucei_TREU927	beta tubulin	location=Tb927_01_v4:581408-582736(+)	length=442
88	67	psu|Tb927.2.3180	128.76	11	5		1120000	10	8	0	7	Oxidation (M)	114385		organism=Trypanosoma_brucei_TREU927	hypothetical protein conserved	location=Tb927_02_v4:587698-590709(+)	length=1003
159	96	psu|Tb11.02.3210	125.04	29	17		525000	6	6	0	4		26819		organism=Trypanosoma_brucei_TREU927	triosephosphate isomerase	location=Tb927_11_01_v4:1543092-1543844(+)	length=250
91	76	psu|Tb10.70.4280	121.61	16	4		518000	7	7	0	5	Oxidation (M)	62037		organism=Trypanosoma_brucei_TREU927	delta-1-pyrroline-5-carboxylate dehydrogenase putative	location=Tb927_10_v4:830608-832293(+)	length=561
79	118	psu|Tb927.7.7420	120.94	15	12	95200	6600000	8	8	1	10		63503		organism=Trypanosoma_brucei_TREU927	ATP synthase alpha chain mitochondrial precursor	location=Tb927_07_v4:2133007-2134761(-)	length=584
151	115	psu|Tb927.3.1820	119.92	27	17		1780000	5	5	0	6		25432		organism=Trypanosoma_brucei_TREU927	hypothetical protein conserved	location=Tb927_03_v4:472807-473544(-)	length=245
119	154	psu|Tb927.6.1200	117.67	10	5		614000	5	5	0	2		52960		organism=Trypanosoma_brucei_TREU927	hypothetical protein conserved	location=Tb927_06_v4:459887-461293(-)	length=468
93	134	psu|Tb927.5.3340	117.6	46	36		5290000	5	5	0	6	Oxidation (M)	11094	TbTim11	organism=Trypanosoma_brucei_TREU927	hypothetical protein conserved	location=Tb927_05_v4:1062256-1062543(-)	length=95
105	137	psu|Tb09.211.2740	117.15	24	18		1270000	3	3	0	3	Carbamidomethylation; Oxidation (M)	25976		organism=Trypanosoma_brucei_TREU927	Gim5B protein; glycosomal membrane protein	location=Tb927_09_v4:1757094-1757819(+)	length=241
140	127	psu|Tb10.406.0560	110.95	2	1		730000	5	5	0	2		237490		organism=Trypanosoma_brucei_TREU927	microtubule-associated protein putative	location=Tb927_10_v4:2509959-2516276(-)	length=2105
78	142	psu|Tb927.7.800	110.61	7	4	53700	1040000	3	3	2	4		60485		organism=Trypanosoma_brucei_TREU927	hypothetical protein conserved	location=Tb927_07_v4:181532-183163(-)	length=543
173	92	psu|Tb10.70.5820	109.32	21	7		1210000	5	5	0	4	Oxidation (M)	51295		organism=Trypanosoma_brucei_TREU927	hexokinase	location=Tb927_10_v4:525889-527304(+)	length=471
89	113	psu|Tb927.8.3530	106.3	17	12	138000	1730000	5	4	1	8	Carbamidomethylation	37805		organism=Trypanosoma_brucei_TREU927	glycerol-3-phosphate dehydrogenase [NAD+] glycosomal	location=Tb927_08_v4:1057497-1058561(-)	length=354
137	94	psu|Tb10.70.5110	104.44	22	6		294000	5	5	0	2		33188		organism=Trypanosoma_brucei_TREU927	mitochondrial malate dehydrogenase	location=Tb927_10_v4:662390-663346(+)	length=318
121	148	psu|Tb11.01.4870	97.33	27	27		7210000	4	4	0	12	Oxidation (M)	16296	TbTim17	organism=Trypanosoma_brucei_TREU927	inner membrane preprotein translocase Tim17 putative	location=Tb927_11_01_v4:3504036-3504494(-)	length=152
116	144	psu|Tb10.6k15.2640	96.45	17	12		2640000	6	6	0	6		21451		organism=Trypanosoma_brucei_TREU927	hypothetical protein conserved	location=Tb927_10_v4:1956763-1957332(-)	length=189
138	153	psu|Tb10.05.0230	96.06	7	7	82000	578000	3	3	2	4		62780		organism=Trypanosoma_brucei_TREU927	zinc metallopeptidase putative	location=Tb927_10_v4:3225440-3227149(-)	length=569
182	131	psu|Tb10.61.2130	95.8	11	8		1480000	4	4	0	6		71367		organism=Trypanosoma_brucei_TREU927	ATP-dependent DEAD/H RNA helicase putative	location=Tb927_10_v4:3493511-3495493(-)	length=660
317	168	psu|Tb927.5.930	95.08	4	2		187000	3	2	0	2	Carbamidomethylation	123690		organism=Trypanosoma_brucei_TREU927	NADH-dependent fumarate reductase	location=Tb927_05_v4:309367-312795(+)	length=1142
158	114	psu|Tb11.01.6360	88.96	10	6		593000	5	4	0	6	Carbamidomethylation	74476		organism=Trypanosoma_brucei_TREU927	metalloprotease putative; cell division protein FtsH homologue putative	location=Tb927_11_01_v4:3855570-3857603(-)	length=677
432	199	psu|Tb927.6.1680	88.36	4	2		108000	2	2	0	1		61755		organism=Trypanosoma_brucei_TREU927	zinc finger protein putative	location=Tb927_06_v4:567711-569384(-)	length=557
520	157	psu|Tb927.8.6060	85.1	9	1			3	2	0	1		43734		organism=Trypanosoma_brucei_TREU927	2-amino-3-ketobutyrate coenzyme A ligase putative	location=Tb927_08_v4:1766446-1767660(+)	length=404
185	185	psu|Tb09.211.3720	82.16	5	2		658000	2	2	0	3		116546		organism=Trypanosoma_brucei_TREU927	hypothetical protein conserved	location=Tb927_09_v4:1958629-1961697(+)	length=1022
213	183	psu|Tb10.70.6170	82.15	10	10		624000	3	3	0	3	Carbamidomethylation	39265		organism=Trypanosoma_brucei_TREU927	hypothetical protein conserved	location=Tb927_10_v4:460833-461906(+)	length=357
332	192	psu|Tb10.389.1910	81.38	8	6		522000	2	2	0	3	Carbamidomethylation	34684		organism=Trypanosoma_brucei_TREU927	hypothetical protein conserved	location=Tb927_10_v4:2826797-2827729(+)	length=310
345	200	psu|Tb11.02.3065	80.11	34	28		2560000	4	4	0	5		9795	TbTim8/13	organism=Trypanosoma_brucei_TREU927	hypothetical protein conserved	location=Tb927_11_01_v4:1510238-1510489(+)	length=83
287	189	psu|Tb927.4.1770	79.06	35	8		0	4	4	0	1	Oxidation (M)	9032		organism=Trypanosoma_brucei_TREU927	hypothetical protein conserved	location=Tb927_04_v4:446116-446352(-)	length=78
101	177	psu|Tb927.3.4030	78.81	3	3		467000	5	1	2	5		135874		organism=Trypanosoma_brucei_TREU927	hypothetical protein conserved	location=Tb927_03_v4:1135385-1139041(-)	length=1218
356	188	psu|Tb927.7.1790	76.07	17	17		906000	2	2	0	5	Oxidation (M)	25624		organism=Trypanosoma_brucei_TREU927	adenine phosphoribosyltransferase putative	location=Tb927_07_v4:438274-438966(+)	length=230
237	268	psu|Tb927.6.4070	74.02	8	8	21500	1320000	1	1	2	3		29319		organism=Trypanosoma_brucei_TREU927	hypothetical protein conserved	location=Tb927_06_v4:1182768-1183553(-)	length=261
577	218	psu|Tb927.7.3270	65.7	3	0			3	1	1	0		90387		organism=Trypanosoma_brucei_TREU927	hypothetical protein conserved	location=Tb927_07_v4:841229-843652(-)	length=807
236	196	psu|Tb11.01.3370	63.61	10	4		448000	3	3	0	2		24027		organism=Trypanosoma_brucei_TREU927	glycosomal membrane protein putative	location=Tb927_11_01_v4:3029096-3029752(+)	length=218
456	208	psu|Tb11.01.1900	63.21	10	10		865000	2	2	0	5		30301		organism=Trypanosoma_brucei_TREU927	hypothetical protein conserved	location=Tb927_11_01_v4:2661019-2661828(+)	length=269
693	217	psu|Tb11.02.4120	60.8	9	0	76400		2	2	1	0		27600		organism=Trypanosoma_brucei_TREU927	hypothetical protein conserved	location=Tb927_11_01_v4:1736294-1737103(-)	length=269
598	216	psu|Tb927.7.3500	59.6	8	8		132000	2	1	0	3		35436		organism=Trypanosoma_brucei_TREU927	glutathione-S-transferase/glutaredoxin putative	location=Tb927_07_v4:905992-906930(-)	length=312
357	204	psu|Tb10.70.7840	54.05	4	4		452000	2	1	0	4		56922		organism=Trypanosoma_brucei_TREU927	choline dehydrogenase putative	location=Tb927_10_v4:122438-124015(+)	length=525
597	156	psu|Tb10.6k15.3250	53.72	5	5		404000	3	3	0	4		54807		organism=Trypanosoma_brucei_TREU927	succinyl-CoA ligase [GDP-forming] beta-chain putative	location=Tb927_10_v4:1848883-1850403(-)	length=506
728	271	psu|Tb11.03.0580	53.14	10	10		1060000	1	1	0	1	Oxidation (M)	19559		organism=Trypanosoma_brucei_TREU927	RNA-binding protein putative	location=Tb927_11_01_v4:127190-127717(-)	length=175
726	172	psu|Tb927.2.1860	48.08	3	1		171000	3	2	1	1		96552		organism=Trypanosoma_brucei_TREU927	hypothetical protein conserved	location=Tb927_02_v4:347030-349648(+)	length=872
869	248	psu|Tb927.8.5200	47.55	1	0			2	1	0	1		201553		organism=Trypanosoma_brucei_TREU927	hypothetical protein conserved	location=Tb927_08_v4:1549691-1555057(+)	length=1788
910	197	psu|Tb927.8.7530	45.98	6	6		105000	2	2	0	2		39777		organism=Trypanosoma_brucei_TREU927	3 2-trans-enoyl-CoA isomerase mitochondrial precursor putative	location=Tb927_08_v4:2168337-2169413(+)	length=358
1470	277	psu|Tb11.01.0610	44.02	3	3		115000	1	1	0	1		60660		organism=Trypanosoma_brucei_TREU927	mitochondrial DEAD box protein; KREH1	location=Tb927_11_01_v4:2386681-2388321(+)	length=546
288	264	psu|Tb927.7.5950	43.27	2	2	112000	80100	1	1	4	1		65345		organism=Trypanosoma_brucei_TREU927	hypothetical protein conserved	location=Tb927_07_v4:1599278-1601050(+)	length=590
406	319	psu|Tb927.8.7830	42.65	2	0			4	1	1	0		125752		organism=Trypanosoma_brucei_TREU927	hypothetical protein conserved	location=Tb927_08_v4:2280001-2283519(+)	length=1172
253	726	psu|Tb927.8.7590	42.24	3	0	2240000		5	2	3	1		139524		organism=Trypanosoma_brucei_TREU927	receptor-type adenylate cyclase GRESAG 4 putative	location=Tb927_08_v4:2188100-2191903(+)	length=1267
811	2017	psu|Tb927.8.7950	34.41	1	1		715000	3	1	0	3		191212		organism=Trypanosoma_brucei_TREU927	hypothetical protein conserved	location=Tb927_08_v4:2338138-2343381(+)	length=1747
952	290	psu|Tb927.2.2470	32.25	3	3		133000	1	1	0	2		81294		organism=Trypanosoma_brucei_TREU927	RNA-editing complex protein; KREPA1	location=Tb927_02_v4:487442-489730(-)	length=762
912	265	psu|Tb10.6k15.0310	31.99	1	1		684000	1	1	0	2		109998		organism=Trypanosoma_brucei_TREU927	hypothetical protein conserved	location=Tb927_10_v4:2421425-2424499(+)	length=1024
894	2011	psu|Tb927.5.3150	26.65	1	0	32300		2	1	1	1		177742		organism=Trypanosoma_brucei_TREU927	protein kinase putative	location=Tb927_05_v4:978473-983401(-)	length=1642
891	1693	psu|Tb11.01.0390	25.61	0	0			2	1	0	1		473842		organism=Trypanosoma_brucei_TREU927	dynein heavy chain putative	location=Tb927_11_01_v4:2225207-2237665(+)	length=4152
